# Supplementary material for: Endoparasite Prevalence in the Mountain Bongo (Tragelaphus eurycerus spp. isaaci) at Mount Kenya Wildlife Conservancy
Source: Ecol Evol. 2026 Mar 31;16(4):e73347. doi: 10.1002/ece3.73347 (PMC13106988; doi:10.1002/ece3.73347)
Supplement: Supplementary file 1 — Data S1: ece373347‐sup‐0001‐DataS1.R. [file ECE3-16-e73347-s001.R]

#--------------------------#
#------Njuki's data--------#
#--------------------------#

setwd("/Users/macuser/Documents/Njuki Mahiga ms")
list.files()
data <- read.csv("Njuki_data.csv")

#data checks
str(data)
unique(data$age)
unique(data$sex)

data$season <- as.factor(data$season)
data$sex    <- as.factor(data$sex)
data$age    <- as.factor(data$age)
data$id     <- as.factor(data$id)
data$coccydia <- as.numeric(data$coccydia)
data$strongylid <- as.numeric(data$strongylid)

#---------------------------------#
#----linear mixed effects model---#
#---------------------------------#
lme_1 <- lme(coccydia ~ sex + age + season,
                             random = ~1|factor(id), data = data,
                             na.action=na.omit)
summary(lme_1)

lme_2 <- lme(coccydia ~ sex + age,
             random = ~1|factor(id), data = data,
             na.action=na.omit)
summary(lme_2)

lme_3 <- lme(coccydia ~ sex + season,
             random = ~1|factor(id), data = data,
             na.action=na.omit)
summary(lme_3)

lme_4 <- lme(coccydia ~ age + season,
             random = ~1|factor(id), data = data,
             na.action=na.omit)
summary(lme_4)

#--------------------------------------#
#--------try glmm models---------------#
#-count data isn't neccesarily linear--#
#--------------------------------------#

#beacuse data is count data, and appears to be zero-inflated, then...
#I will fit a GLMM
#with negative binomial distribution

#models
library(glmmTMB)

#-----------------#
#----coccydia-----#
#----------------#

# NB GLMM
glmm_1 <- glmmTMB(coccydia ~ sex + age + season + (1 | id),
  family = nbinom2,   # NB distribution
  data = data
)

summary(glmm_1)


#try plotting
library(ggeffects)
library(ggplot2)
library(patchwork)   # for panels

# Generate model predictions for each variable
pred_age <- ggpredict(glmm_1, terms = "age")
pred_sex <- ggpredict(glmm_1, terms = "sex")
pred_season <- ggpredict(glmm_1, terms = "season")

#plot
tiff("plots_age-sex-season_Coccydia.tiff", units="in", width=10, height=5, res=300) #export high quality image

# Common theme for enlarging/bolding text
big_theme <- theme(
  plot.title   = element_text(size = 18, face = "bold"),
  axis.title.x = element_text(size = 16, face = "bold"),
  axis.title.y = element_text(size = 16, face = "bold"),
  axis.text.x  = element_text(size = 14, face = "bold"),
  axis.text.y  = element_text(size = 14, face = "bold")
)

# Plot each
p1 <- ggplot(pred_age, aes(x, predicted)) +
  geom_line(size = 1.2) +
  geom_point(size = 3) +
  geom_ribbon(aes(ymin = conf.low, ymax = conf.high), alpha = 0.2) +
  labs(x = "Age", y = "Predicted Coccydia Count") +
  big_theme

p2 <- ggplot(pred_sex, aes(x, predicted)) +
  geom_col(fill = "skyblue") +
  geom_errorbar(aes(ymin = conf.low, ymax = conf.high), width = 0.2, size = 1) +
  labs(x = "Sex", y = "Predicted Coccydia Count") +
  big_theme

p3 <- ggplot(pred_season, aes(x, predicted)) +
  geom_col(fill = "tan") +
  geom_errorbar(aes(ymin = conf.low, ymax = conf.high), width = 0.2, size = 1) +
  labs(x = "Season", y = "Predicted Coccydia Count") +
  big_theme

# Combine into a panel
(p1 | p2 | p3)

 dev.off()

#-----------------#
#----strongylid---#
 #----------------#
 
 # NB GLMM
 glmm_2 <- glmmTMB(strongylid ~ sex + age + season + (1 | id),
                   family = nbinom2,   # NB distribution
                   data = data
 )
 
 summary(glmm_2)
 
 
 #try plotting
 library(ggeffects)
 library(ggplot2)
 library(patchwork)   # for panels
 
 # Generate model predictions for each variable
 pred_age <- ggpredict(glmm_2, terms = "age")
 pred_sex <- ggpredict(glmm_2, terms = "sex")
 pred_season <- ggpredict(glmm_2, terms = "season")
 
 #plot
 tiff("plots_age-sex-season_strongylid.tiff", units="in", width=10, height=5, res=300) #export high quality image
 
 # Common theme for enlarging/bolding text
 big_theme <- theme(
   plot.title   = element_text(size = 18, face = "bold"),
   axis.title.x = element_text(size = 16, face = "bold"),
   axis.title.y = element_text(size = 16, face = "bold"),
   axis.text.x  = element_text(size = 14, face = "bold"),
   axis.text.y  = element_text(size = 14, face = "bold")
 )
 
 # Plot each
 p1 <- ggplot(pred_age, aes(x, predicted)) +
   geom_line(size = 1.2) +
   geom_point(size = 3) +
   geom_ribbon(aes(ymin = conf.low, ymax = conf.high), alpha = 0.2) +
   labs(x = "Age", y = "Predicted Coccydia Count") +
   big_theme
 
 p2 <- ggplot(pred_sex, aes(x, predicted)) +
   geom_col(fill = "skyblue") +
   geom_errorbar(aes(ymin = conf.low, ymax = conf.high), width = 0.2, size = 1) +
   labs(x = "Sex", y = "Predicted Coccydia Count") +
   big_theme
 
 p3 <- ggplot(pred_season, aes(x, predicted)) +
   geom_col(fill = "tan") +
   geom_errorbar(aes(ymin = conf.low, ymax = conf.high), width = 0.2, size = 1) +
   labs(x = "Season", y = "Predicted Coccydia Count") +
   big_theme
 
 # Combine into a panel
 (p1 | p2 | p3)
 
 dev.off()
 
